# Supplementary material for: Impact of Hypoxia-Ischemia on Neurogenesis and Structural and Functional Outcomes in a Mild–Moderate Neonatal Hypoxia-Ischemia Brain Injury Model
Source: Life (Basel). 2022 Jul 30;12(8):1164. doi: 10.3390/life12081164 (PMC9410039; doi:10.3390/life12081164)
Supplement: Supplementary file 1 [file life-12-01164-s001.zip]

Archive with 1 entries (1 files):
- life-1821903-supplementary.pdf
